# Supplementary material for: The HelQ human DNA repair helicase utilizes a PWI-like domain for DNA loading through interaction with RPA, triggering DNA unwinding by the HelQ helicase core
Source: NAR Cancer. 2021 Jan 12;3(1):zcaa043. doi: 10.1093/narcan/zcaa043 (PMC8210318; doi:10.1093/narcan/zcaa043)
Supplement: zcaa043_Supplemental_Files [file zcaa043_supplemental_files.zip]

Archive with 2 entries (2 files):
- NARC - HelQ - Suppl Figs - R1.pdf
- NARC - HelQ - Suppl. Text - R2.docx
